# Supplementary material for: Tracing the scientific outputs in the field of Ebola research based on publications in the Web of Science
Source: BMC Res Notes. 2016 Apr 15;9:221. doi: 10.1186/s13104-016-2026-2 (PMC4832479; doi:10.1186/s13104-016-2026-2)
Supplement: Supplementary file 1 — 10.1186/s13104-016-2026-2 Highly cited papers on Ebola in Web of Science during 1977–2014. [file 13104_2016_2026_MOESM1_ESM.xlsx]

## Sheet: Sheet1
Highly cited papers on Ebola in Web of Science during 1977–2014
Number	Title	Author	Journal	Published time
1	Global trends in emerging infectious diseases	Jones, Kate E.; Patel, Nikkita G.; Levy, Marc A.; et al.	NATURE	2008
2	Furin at the cutting edge: From protein traffic to embryogenesis and disease	Thomas, G	NATURE REVIEWS MOLECULAR CELL BIOLOGY	2002
3	HIV-I and Ebola virus encode small peptide motifs that recruit Tsg101 to sites of particle assembly to facilitate egress	Martin-Serrano, J; Zang, T; Bieniasz, PD	NATURE MEDICINE	2001
4	Fruit bats as reservoirs of Ebola virus	Leroy, EM; Kumulungui, B; Pourrut, X; et al	NATURE	2005
5	Development of a preventive vaccine for Ebola virus infection in primates	Sullivan, NJ; Sanchez, A; Rollin, PE; et al.	NATURE	2000
6	Hemorrhagic fever viruses as biological weapons - Medical and public health management	Borio, L; Inglesby, T; Peters, CJ; et al.	JAMA-JOURNAL OF THE AMERICAN MEDICAL ASSOCIATION	2002
7	Endosomal proteolysis of the Ebola virus glycoprotein is necessary for infection	Chandran, K; Sullivan, NJ; Felbor, U; et al.	SCIENCE	2005
8	C-type lectins DC-SIGN and L-SIGN mediate cellular entry by Ebola virus in cis and in trans	Alvarez, CP; Lasala, F; Carrillo, J; et al	JOURNAL OF VIROLOGY	2002
9	Unsafe injections in the developing world and transmission of bloodborne pathogens: a review	Simonsen, L; Kane, A; Lloyd, J; et al.	BULLETIN OF THE WORLD HEALTH ORGANIZATION	1999
10	EBOLA HEMORRHAGIC-FEVER IN ZAIRE, 1976 - REPORT OF AN INTERNATIONAL-COMMISSION	Burke, J; Declerq, R; Ghysebrechts, G; et al.	BULLETIN OF THE WORLD HEALTH ORGANIZATION	1978
11	Ebola haemorrhagic fever	Feldmann, Heinz; Geisbert, Thomas W.	LANCET	2011
12	Retrovirus envelope domain at 1.7 angstrom resolution	Fass, D; Harrison, SC; Kim, PS	NATURE STRUCTURAL BIOLOGY	1996
13	A system for functional analysis of Ebola virus glycoprotein	Takada, A; Robison, C; Goto, H; et al.	PROCEEDINGS OF THE NATIONAL ACADEMY OF SCIENCES OF THE UNITED STATES OF AMERICA	1997
14	Pathogens: Raft hijackers	Manes, S; del Real, G; Martinez-A, C	NATURE REVIEWS IMMUNOLOGY	2003
15	The virion glycoproteins of Ebola viruses are encoded in two reading frames and are expressed through transcriptional editing	Sanchez, A; Trappier, SG; Mahy, BWJ; et al.	PROCEEDINGS OF THE NATIONAL ACADEMY OF SCIENCES OF THE UNITED STATES OF AMERICA	1996
16	The Ebola virus VP35 protein functions as a type IIFN antagonist	Basler, CF; Wang, XY; Muhlberger, E; et al.	PROCEEDINGS OF THE NATIONAL ACADEMY OF SCIENCES OF THE UNITED STATES OF AMERICA	2000
17	Crystal structure of the Ebola virus membrane fusion subunit, GP2, from the envelope glycoprotein ectodomain	Weissenhorn, W; Carfi, A; Lee, KH; et al.	MOLECULAR CELL	1998
18	Accelerated vaccination for Ebola virus haemorrhagic fever in non-human primates	Sullivan, NJ; Geisbert, TW; Geisbert, JB; et al.	NATURE	2003
19	Lipid raft microdomains: A gateway for compartmentalized trafficking of Ebola and Marburg viruses	Bavari, S; Bosio, CM; Wiegand, E; et al.	JOURNAL OF EXPERIMENTAL MEDICINE	2002
20	Defective humoral responses and extensive intravascular apoptosis are associated with fatal outcome in Ebola virus-infected patients	Baize, S; Leroy, EM; Georges-Courbot, MC; et al.	NATURE MEDICINE	1999
21	Rapid detection and quantification of RNA of Ebola and Marburg viruses, Lassa virus, Crimean-Congo hemorrhagic fever virus, Rift Valley fever virus, Dengue virus, and Yellow fever virus by real-time reverse transcription-PCR	Drosten, C; Gottig, S; Schilling, S; et al.	JOURNAL OF CLINICAL MICROBIOLOGY	2002
22	A PPxY motif within the VP40 protein of Ebola virus interacts physically and functionally with a ubiquitin ligase: Implications for filovirus budding	Harty, RN; Brown, ME; Wang, GL; et al.	PROCEEDINGS OF THE NATIONAL ACADEMY OF SCIENCES OF THE UNITED STATES OF AMERICA	2000
23	Structural basis for membrane fusion by enveloped viruses	Weissenhorn, W; Dessen, A; Calder, LJ; et al	MOLECULAR MEMBRANE BIOLOGY	1999
24	Catastrophic ape decline in western equatorial Africa	Walsh, PD; Abernethy, KA; Bermejo, M; et al.	NATURE	2003
25	The Ebola virus VP35 protein inhibits activation of interferon regulatory factor 3	Basler, CF; Mikulasova, A; Martinez-Sobrido, L; et al.	JOURNAL OF VIROLOGY	2003
26	Live attenuated recombinant vaccine protects nonhuman primates against Ebola and Marburg viruses	Jones, SM; Feldmann, H; Stroher, U; et al.	NATURE MEDICINE	2005
27	Processing of the Ebola virus glycoprotein by the proprotein convertase furin	Volchkov, VE; Feldmann, H; Volchkova, VA; et al.	PROCEEDINGS OF THE NATIONAL ACADEMY OF SCIENCES OF THE UNITED STATES OF AMERICA	1998
28	Emergence of Zaire Ebola Virus Disease in Guinea	Baize, Sylvain; Pannetier, Delphine; Oestereich, Lisa; et al.	NEW ENGLAND JOURNAL OF MEDICINE	2014
29	Pathogenesis of Ebola hemorrhagic fever in cynomolgus macaques - Evidence that dendritic cells are early and sustained targets of infection	Geisbert, TW; Hensley, LE; Larsen, T; et al.	AMERICAN JOURNAL OF PATHOLOGY	2003
30	Multiple Ebola virus transmission events and rapid decline of central African wildlife	Leroy, EM; Rouquet, P; Formenty, P; et al.	SCIENCE	2004
31	Ebola Virus Disease in West Africa - The First 9 Months of the Epidemic and Forward Projections	Aylward, Bruce; Barboza, Philippe; Bawo, Luke; et al.	NEW ENGLAND JOURNAL OF MEDICINE	2014
32	Dendritic-cell-specific ICAM3-grabbing non-integrin is essential for the productive infection of human dendritic cells by mosquito-cell-derived dengue viruses	Navarro-Sanchez, E; Altmeyer, R; Amara, A; et al.	EMBO REPORTS	2003
33	Time- and temperature-dependent activation of hepatitis C virus for low-pH-triggered entry	Tscherne, DM; Jones, CT; Evans, MJ; et al.	JOURNAL OF VIROLOGY	2006
34	Identifying reservoirs of infection: A conceptual and practical challenge	Haydon, DT; Cleaveland, S; Taylor, LH; et al.	EMERGING INFECTIOUS DISEASES	2002
35	Broad-Spectrum Inhibition of Retroviral and Filoviral Particle Release by Tetherin	Jouvenet, Nolwenn; Neil, Stuart J. D.; Zhadina, Maria; et al.	JOURNAL OF VIROLOGY	2009
36	Ebola virus entry requires the cholesterol transporter Niemann-Pick C1	Carette, Jan E.; Raaben, Matthijs; Wong, Anthony C.; et al.	NATURE	2011
37	Exotic emerging viral diseases: progress and challenges	Geisbert, TW; Jahrling, PB	NATURE MEDICINE	2004
38	A role for ubiquitin ligase recruitment in retrovirus release	Strack, B; Calistri, A; Accola, MA; et al.	PROCEEDINGS OF THE NATIONAL ACADEMY OF SCIENCES OF THE UNITED STATES OF AMERICA	2000
39	Prediction of proprotein convertase cleavage sites	Duckert, P; Brunak, S; Blom, N	PROTEIN ENGINEERING DESIGN & SELECTION	2004
40	PRELIMINARY-REPORT - ISOLATION OF EBOLA VIRUS FROM MONKEYS IMPORTED TO USA	JAHRLING, PB; GEISBERT, TW; DALGARD, DW; et al.	LANCET	1990
41	Identification of the Ebola virus glycoprotein as the main viral determinant of vascular cell cytotoxicity and injury	Yang, ZY; Duckers, HJ; Sullivan, NJ; et al.	NATURE MEDICINE	2000
42	Characterization of Ebola virus entry by using pseudotyped viruses: Identification of receptor-deficient cell lines	Wool-Lewis, RJ; Bates, P	JOURNAL OF VIROLOGY	1998
43	Inhibition of interferon-mediated antiviral responses by influenza A viruses and other negative-strand RNA viruses	Garcia-Sastre, A	VIROLOGY	2001
44	Structure of the Ebola virus glycoprotein bound to an antibody from a human survivor	Lee, Jeffrey E.; Fusco, Marnie L.; Hessell, Ann J.; et al.	NATURE	2008
45	Epitopes involved in antibody-mediated protection from Ebola virus	Wilson, JA; Hevey, M; Bakken, R; et al.	SCIENCE	2000
46	Newcastle disease virus (NDV)-based assay demonstrates interferon-antagonist activity for the NDV V protein and the Nipah virus V, W, and C proteins	Park, MS; Shaw, ML; Munoz-Jordan, J; et al.	JOURNAL OF VIROLOGY	2003
47	GP mRNA of Ebola virus is edited by the Ebola virus polymerase and by T7 and vaccinia virus polymerases	Volchkov, VE; Becker, S; Volchkova, VA; et al.	VIROLOGY	1995
48	Newly Discovered Ebola Virus Associated with Hemorrhagic Fever Outbreak in Uganda	Towner, Jonathan S.; Sealy, Tara K.; Khristova, Marina L.; et al.	PLOS PATHOGENS	2008
49	The crystal structure of the proprotein processing proteinase furin explains its stringent specificity	Henrich, S; Cameron, A; Bourenkov, GP; et al.	NATURE STRUCTURAL BIOLOGY	2003
50	pH-dependent entry of Severe acute respiratory syndrome coronavirus is mediated by the spike glycoprotein and enhanced by dendritic cell transfer through DC-SIGN	Yang, ZY; Huang, Y; Ganesh, L; et al.	JOURNAL OF VIROLOGY	2004
